# Supplementary material for: Femtosecond Laser Direct Writing of Gecko-Inspired Switchable Adhesion Interfaces on a Flexible Substrate
Source: Micromachines (Basel). 2023 Sep 6;14(9):1742. doi: 10.3390/mi14091742 (PMC10534918; doi:10.3390/mi14091742)
Supplement: Supplementary file 1 [file micromachines-14-01742-s001.zip]

Archive with 1 entries (1 files):
- micromachines-2576665-supplementary.pdf
